# Supplementary material for: Endoplasmic Reticulum Stress Promotes the Expression of TNF-α in THP-1 Cells by Mechanisms Involving ROS/CHOP/HIF-1α and MAPK/NF-κB Pathways
Source: Int J Mol Sci. 2023 Oct 14;24(20):15186. doi: 10.3390/ijms242015186 (PMC10606873; doi:10.3390/ijms242015186)
Supplement: Supplementary file 1 [file ijms-24-15186-s001.zip]

Archive with 1 entries (1 files):
- ijms-2538896-supplementary.pdf
